# Supplementary material for: Predictive Values of Programmed Cell Death-Ligand 1 Expression for Prognosis, Clinicopathological Factors, and Response to Programmed Cell Death-1/Programmed Cell Death-Ligand 1 Inhibitors in Patients With Gynecological Cancers: A Meta-Analysis
Source: Front Oncol. 2021 Feb 1;10:572203. doi: 10.3389/fonc.2020.572203 (PMC7901918; doi:10.3389/fonc.2020.572203)
Supplement: Supplementary Table 1 — The data extracted from the published studies. [file Table_1.xlsx]

## Sheet: PFS
study	year	country	country1	no	hr	hrl	hru	adjusted	Cancer	Detection area	sample	Hrsouce1	Hrsouce	cutoff	antibody type	antibody souce	PD-L1 antibody clone
Wang S	2018	China	asian	90	6.303	2.113	18.8	no	cervical cancer	TC	<100	Univariate	Reported	multiplication	unclear	unclear	unclear	H-score of 100
Enwere EK	2017	Canada	nonasian	120	1.02	0.62	1.7	no	cervical cancer	TC	>100	Univariate（KM）	Reported	percentage	monoclonal	rabbit	E1L3N	median percentage,
Enwere EK	2017	Canada	nonasian	120	0.98	0.58	1.63	no	cervical cancer	TC	>100	Univariate（KM）	Reported	percentage	monoclonal	rabbit	E1L3N	median tAQUA score
Kim M	2017	Korea	asian	27	1.3	0.12	13.65	no	cervical cancer	TC	<100	Univariate（KM）	estimated	percentage	monoclonal	rabbit	ab205921	>1%
Iijima M	2020	Japan	asian	33	0.46	0.2	0.89	no	cervical cancer	TC	<100	Univariate（KM）	estimated	percentage	monoclonal	rabbit	E1L3N	>1%
Miyasaka Y	2020	Japan	asian	71	0.62	0.16	2.45	yes	cervical cancer	TC	<100	multivariate	Reported	percentage	monoclonal	rabbit	E1L3N	>1%
Grochot RM	2019	Brazil	nonasian	59	0.99	0.46	2.12	no	cervical cancer	TC	<100	Univariate（KM）	estimated	percentage	monoclonal	rabbit	RBT-PDL1	>0%
Hamanishi J	2007	Japan	asian	70	2.57	1.11	5.93	yes	ovarian cancer	TC	<100	multivariate	Reported	score	monoclonal	mouse	27A2	1
Mesnage SJL	2017	France	nonasian	50	0.78	0.34	1.82	no	ovarian cancer	TIC	<100	Univariate	Reported	percentage	monoclonal	rabbit	E1L3N	>5%
Zhu J	2017	China	asian	122	1.97	1.039	3.737	yes	ovarian cancer	TC	>100	multivariate	Reported	percentage	monoclonal	rabbit	ab205921	>10%
Zhang L	2019	China	asian	124	0.834	0.517	1.344	yes	ovarian cancer	TC	>100	multivariate	Reported	multiplication	unclear	unclear		3
Chatterjee J	2017	UK	nonasian	48	1.04	1	1.07	no	ovarian cancer	TIC	<100	Univariate（KM）	Reported	score	unclear	unclear	22C3	median score
Vagios S	2019	Greece	nonasian	101	0.5	0.2	1.25	yes	Endometrial Cancer	TC	>100	multivariate	Reported	percentage	monoclonal	mouse	22C3	> 1%
Kim J	2018	Korea	asian	183	3.719	1.35	10.244	yes	Endometrial Cancer	TIC	>100	Univariate (TC ),multivariate（TIC）	Reported	score	monoclonal	rabbit	E1L3N	1.977
Kim J	2018	Korea	asian	183	4.106	0.851	19.807	yes	Endometrial Cancer	TIC	>100	Univariate (TC ),multivariate（TIC）	Reported	score	monoclonal	rabbit	E1L3N	1.977
Kim J	2018	Korea	asian	183	1.766	0.642	4.862	no	Endometrial Cancer	TC	>100	Univariate (TC ),multivariate（TIC）	Reported	score	monoclonal	rabbit	E1L3N	1.977
Chung HC	2019	Korea	asian	98	0.42	0.26	0.66	no	cervical cancer	TC + TIC	<100	Univariate（KM）	estimated	score	monoclonal	mouse	22C3	1
Liu JF	2019	USA	nonasian	12	0.42	0.08	2.17	no	ovarian cancer	TIC	<100	Univariate（KM）	estimated	score	monoclonal	rabbit	SP142	1
Liu JF	2019	USA	nonasian	15	0.65	0.2	2.08	no	Endometrial Cancer	TIC	<100	Univariate（KM）	estimated	score	monoclonal	rabbit	SP142	1
Zamarin D	2020	USA	nonasian	100	0.95	0.46	1.96	no	Ovarian Cancer	TC	<100	Univariate	reported	percentage	monoclonal	rabbit	抗体28-8	0.01
Zamarin D	2020	USA	nonasian	100	0.67	0.37	1.28	no	Ovarian Cancer	TIC	<100	Univariate	reported	percentage	monoclonal	rabbit	抗体28-8	> 1% or 10%
Xue CY	2020	China	asian	77	2.651	1.51	4.655	no	ovarian cancer	TC	<100	multivariate（OS），Univariate KM（PFS)	Reported	multiplication	unclear	unclear		100
Yamashita H	2018	Japan	asian	149	0.75	0.2	0.98	no	Endometrial Cancer	TC	>100	Univariate（KM）	estimated	percentage	monoclonal	rabbit	ab205921	0.05
Zong L	2020	China	asian	146	0.88	0.51	1.51	no	ovarian cancer	TC + TIC	>100	Univariate（KM	estimated	percentage	monoclonal	rabbit	E1L3N	0.01
Tamura K	2019	Japan	asian	20	0.58	0.18	1.87	no	cervical cancer	TC	<100	Univariate（KM	estimated	percentage	monoclonal	rabbit	抗体28-8	>1%
Tamura K	2019	Japan	asian	22	1.4	0.48	4.05	no	Endometrial Cancer	TC	<100	Univariate（KM	estimated	percentage	monoclonal	rabbit	抗体28-8	>1%

## Sheet: OS
study	year	country	country1	no	sample	hr	hrl	hru	adjusted	Cancer	Detection area	cutoff	HRsouce	antibody type	antibody souce		cut-off
Wang S	2018	China	asian	90	<100	6.066	1.364	26.97	no	cervical cancer	TC	multiplication	Reported	unclear	unclear		H-score of 100
Enwere EK	2017	Canada	nonasian	120	>100	1.06	0.61	1.85	no	cervical cancer	TC	pecentage	Reported	monoclonal	rabbit		median percentage,
Enwere EK	2017	Canada	nonasian	120	>100	0.94	0.56	1.72	no	cervical cancer	TC	score	Reported	monoclonal	rabbit		median tAQUA score
Feng M	2018	China	asian	219	>100	4.93	2.92	8.31	no	cervical cancer	TC	pecentage	estimated	monoclonal	rabbit		>5%
Kim M	2017	Korea	asian	27	<100	1.27	0.11	14	no	cervical cancer	TC	pecentage	estimated	monoclonal	rabbit		>1%
Iijima M	2020	Japan	asian	33	<100	0.4	0.16	1.03	no	cervical cancer	TC	pecentage	estimated	monoclonal	rabbit		>1%
Tsuchiya T	2020	Japan	asian	104	>100	1.317	0.563	3.077	no	cervical cancer	TC	score	Reported	monoclonal	rabbit		0
Tsuchiya T	2020	Japan	asian	104	>100	3.46	1.272	9.433	no	cervical cancer	TIC	score	Reported	monoclonal	rabbit		3
Miyasaka Y	2020	Japan	asian	71	<100	0.36	0.04	3.13	yes	cervical cancer	TC	pecentage	Reported	monoclonal	rabbit		>1%
Chen H	2020	China	asian	222	>100	3.47222	0.681	17.544	yes	cervical cancer	TC	pecentage	Reported	monoclonal	rabbit		>1%
Chen H	2020	China	asian	222	>100	6.858	2.033	23.13	yes	cervical cancer	TIC	pecentage	Reported	monoclonal	rabbit		>5%
Karim R	2009	USA	nonasian	115	>100	1.6	0.45	5.74	no	cervical cancer	TIC	pecentage	estimated	monoclonal	mouse		>0%
Grochot RM	2019	Brazil	nonasian	59	<100	0.78	0.37	1.63	no	cervical cancer	TC	pecentage	estimated	monoclonal	rabbit		>0%
Schmoeckel E	2019	Germany	nonasian	288	>100	2.302	1.499	3.535	yes	ovarian cancer	TC	pecentage	Reported	monoclonal	rabbit		>1%
Hamanishi J	2007	Japan	asian	70	<100	4.26	1.39	12.94	yes	ovarian cancer	TC	score	Reported	monoclonal	mouse		1
Zhu J	2017	China	asian	122	>100	3.032	1.285	7.153	yes	ovarian cancer	TC	pecentage	Reported	monoclonal	rabbit		>10%
Zhu J	2017	China	asian	19	<100	4.15	1.1	15.63	no	ovarian cancer	TC	pecentage	estimated	monoclonal	rabbit		>10%
Zhu J	2017	China	asian	19	<100	0.62	0.39	1.03	no	ovarian cancer	TC	pecentage	estimated	monoclonal	rabbit		>10%
Wang Q	2017	China	asian	107	>100	1.299	0.764	2.213	yes	ovarian cancer	TC	pecentage	Reported	monoclonal	rabbit		>5%
Wang Q	2017	China	asian	107	>100	1.06	0.57	1.968	no	ovarian cancer	TIC	pecentage	Reported	monoclonal	rabbit		>5%
Zhu X	2018	China	asian	112	>100	1.06	0.54	2.06	no	ovarian cancer	TC	pecentage	estimated	monoclonal	rabbit		>10% (or score > 1)
Buderath P	2019	Germany	nonasian	179	>100	0.78	0.5	1.2	no	ovarian cancer	TIC	pecentage	estimated	monoclonal	mouse		>0%
Kim KH	2019	Korea	asian	248	>100	0.291	0.13	0.649	yes	ovarian cancer	TIC	pecentage	Reported	monoclonal	rabbit		>5% + score > 2
Zhu X	2019	China	asian	112	>100	1.08	0.67	1.741	no	ovarian cancer	TC	pecentage	Reported	monoclonal	rabbit		>10% (or score > 1)
Zhang L	2019	China	asian	124	>100	0.942	0.579	1.534	yes	ovarian cancer	TC	multiplication	Reported	unclear	unclear		score > 3
Alldredge J	2019	USA	nonasian	46	<100	0.89	0.303	2.59	no	ovarian cancer	TC	pecentage	Reported	monoclonal	rabbit		0
Alldredge J	2019	USA	nonasian	46	<100	1.26	0.91	1.75	no	ovarian cancer	TC+ TIC	multiplication	Reported	monoclonal	rabbit		1
De La Motte Rouge T	2019	France	nonasian	51	<100	0.37	0.09	1.6	no	ovarian cancer	TC	other	Reported	monoclonal	rabbit		> 1000
Martin de la Fuente L	2020	Sweden	nonasian	130	>100	0.62	0.32	1.2	yes	ovarian cancer	TIC	pecentage	Reported	monoclonal	mouse		> 1%
Henriksen JR	2020	Denmark	nonasian	283	>100	0.77	0.59	1.02	yes	ovarian cancer	TIC	pecentage	Reported	monoclonal	rabbit		> 1%
Sungu N	2019	Turkey.	nonasian	127	>100	0.53	0.15	1.88	no	Endometrial Cancer	TC	pecentage	estimated	monoclonal	rabbit		score > 2 (≥ 1%)
Sungu N	2019	Turkey.	nonasian	127	>100	1.65	0.72	3.77	no	Endometrial Cancer	TIC	pecentage	estimated	monoclonal	rabbit		score > 2 (≥ 1%)
Vagios S	2019	Greece	nonasian	101	>100	1.32	0.31	5.56	yes	Endometrial Cancer	TC	pecentage	Reported	monoclonal	mouse		> 1%
Kucukgoz Gulec U	2019	Turkey	nonasian	53	<100	3.868	1.384	10.808	yes	Endometrial Cancer	TC	pecentage	Reported	monoclonal	mouse		> 5%
Zhang S	2020	Japan	asian	221	>100	0.43	0.22	0.85	yes	Endometrial Cancer	TC	multiplication	Reported	monoclonal	rabbit		0
Zhang S	2020	Japan	asian	221	>100	0.76	0.31	1.82	yes	Endometrial Cancer	TIC	multiplication	Reported	monoclonal	rabbit		4
Kim J	2018	Korea	asian	183	>100	5.506	0.733	41.336	yes	Endometrial Cancer	TIC	score	Reported	monoclonal	rabbit		1.977
Kim J	2018	Korea	asian	183	>100	1.023	0.032	32.22	yes	Endometrial Cancer	TIC	score	Reported	monoclonal	rabbit		1.977
Kim J	2018	Korea	asian	183	>100	0.843	0.101	7.01	no	Endometrial Cancer	TC	score	Reported	monoclonal	rabbit		1.977
Jones TE	2019	USA	nonasian	43	<100	1.295	0.517	3.24	no	Endometrial Cancer	TC + TIC	pecentage	Reported	monoclonal	rabbit		> 5%
Kucukgoz Gulec U	2020	Turkey	nonasian	59	<100	3.067	1.123	8.379	yes	Endometrial Cancer	TC	pecentage	Reported	monoclonal	mouse		> 5%
Chung HC	2019	Korea	asian	98	<100	0.26	0.14	0.49	no	cervical cancer	TC + TIC	score	estimated	monoclonal	mouse		1
Liu JF	2019	USA	nonasian	12	<100	0.16	0.04	0.75	no	ovarian cancer	TIC	score	estimated	monoclonal	rabbit		1
Liu JF	2019	USA	nonasian	15	<100	0.51	0.11	2.44	no	Endometrial Cancer	TIC	score	estimated	monoclonal	rabbit		1
Xue CY	2020	China	asian	77	<100	2.275	1.12	4.619	yes	ovarian cancer	TC	multiplication	Reported	unclear	unclear		100
Li MJ	2017	China	asian	113	>100	0.52	0.182	1.487	yes	ovarian cancer	TIC	score	Reported	monoclonal	rabbit	High-grade serous carcinoma	2
Li MJ	2017	China	asian	113	>100	1.157	0.387	3.456	yes	ovarian cancer	TIC	score	Reported	monoclonal	rabbit	Clear cell carcinoma	2
Yamashita H	2018	Japan	asian	149	>100	0.48	0.15	2.36	no	cervical cancer	TC	pecentage	estimated	monoclonal	rabbit		> 5%
Zong L	2020	China	asian	146	>100	0.74	0.36	1.52	no	ovarian cancer	TC + TIC	pecentage	estimated	monoclonal	rabbit		>1%
Tamura K	2019	Japan	asian	20	<100	0.78	0.08	5.64	no	cervical cancer	TC	pecentage	estimated	monoclonal	rabbit		>1%
Tamura K	2019	Japan	asian	22	<100	1.76	0.38	8.24	no	Endometrial Cancer	TC	pecentage	estimated	monoclonal	rabbit		>1%

## Sheet: RFS
study	year	country	no	hr	hrl	hru
Loharamtaweethong K	2019	Thailand	171	1.18	0.55	2.5
Loharamtaweethong K87	2019	Thailand.	153	0.99	0.47	2.08

## Sheet: CSS
study	year	country	no	hr	hrl	hru	cancer	Detection area
Loharamtaweethong K	2019	Thailand	171	0.8	0.38	1.67	cervical cancer	TC
Lippens L	2020	Belgium	38	0.283	0.119	0.673	cervical cancer
Loharamtaweethong K	2019	Thailand	153	1.15	0.51	2.94	cervical cancer	TC
Webb	2016	Canada	195	0.607	0.399	0.925	ovarian cancer
Webb	2016	Canada	30	1	0.18	5.66	ovarian cancer
Webb	2016	Canada	125	0.84	0.27	2.64	ovarian cancer
Webb	2016	Canada	129	1.47	0.76	2.87	ovarian cancer
Engerud H	2020	Norway	700	0.88	0.57	1.37	Endometrial Cancer	TC
Li ZB	2017	USA	700	0.94	0.37	2.39	Endometrial Cancer	TC
Li ZB	2017	USA	700	1.58	0.47	5.32	Endometrial Cancer	TIC

## Sheet: DFS
study	year	country	no	hr	hrl	hru	adjusted	cancer	Detection area	cut-off
Chen H	2020	China	222	7.299	3.03	17.54	yes	cervical cancer	TC	percentage （1%）
Chen H	2020	China	222	1.763	1.02	3.049	yes	cervical cancer	TIC	percentage （5%）
Kawachi A	2018	Japan	148	0.03	0	6.93	no	cervical cancer	TC	percentage （5%）
Nhokaew W	2019	Thailand	132	1.32	0.69	2.31	no	Ovarian Cancer	TC	score （2）
Zhu X	2019	China	112	1.062	0.646	1.746	no	ovarian cancer	TC	10%（or score 1）
De La Motte Rouge T	2019	France	51	0.36	0.12	1.02	no	retrospective	TC	1000

## Sheet: Vascular invasion
study	year	country	no	nie	nieu	nce	nceu	Cancer	Detection area
Wang S	2018	China	90	32	20	18	20	cervical cancer	TC
Feng M	2018	China	219	34	37	88	60	cervical cancer	TC
Feng M	2018	China	219	10	12	112	85	cervical cancer	TIC
Kim M	2017	Korea	27	5	7	8	7	cervical cancer	TC
Kawachi A	2018	Japan	148	11	8	63	46	cervical cancer	TC
Karim R	2009	USA	115	6	15	33	54	cervical cancer	TC
Sungu N	2019	Turkey.	127	13	23	14	44	Endometrial Cancer	TC
Sungu N	2019	Turkey.	127	23	49	4	18	Endometrial Cancer	TIC
Vagios S	2019	Greece	101	13	32	13	43	Endometrial Cancer	TC
Zhang S	2020	Japan	221	52	103	32	34	Endometrial Cancer	TC
Zhang S	2020	Japan	221	24	12	60	125	Endometrial Cancer	TIC
Kim J	2018	Korea	183	18	53	13	89	Endometrial Cancer	TIC
Jones TE	2019	USA	43	19	11	9	4	Endometrial Cancer	TC+TIC
Mo ZF	2016	China	75	2	11	5	57	Endometrial Cancer	TC
Mo ZF	2016	China	75	3	42	4	26	Endometrial Cancer	TIC
Crumley S	2019	USA	132	22	41	8	61	Endometrial Cancer	TC
Crumley S	2019	USA	132	8	13	8	61	Endometrial Cancer	TC
Li ZB	2017	USA	700	27	35	142	458	Endometrial Cancer	TC
Li ZB	2017	USA	700	13	25	142	458	Endometrial Cancer	TIC
Tawadros AI	2018	Egypt	95	6	40	4	45	Endometrial Cancer	TC

## Sheet: figo stage
study	year	country	no	nie	nieu	nce	nceu	Cancer	figostage	Detection area
Wang S	2018	China	90	33	19	18	20	cervical cancer	II vs I	TC
Enwere EK	2017	Canada	120	22	38	19	41	cervical cancer	II vs I	TC
Iijima M	2020	Japan	33	7	8	5	13	cervical cancer	III + IV vs I+II	TC
Tsuchiya T	2020	Japan		24	34	35	10	cervical cancer	II- IV vs I	TC
Tsuchiya T	2020	Japan		21	23	39	21	cervical cancer	II- IV vs I	TIC
Loharamtaweethong K	2019	Thailand	153	42	61	4	16	cervical cancer	III + IV vs I+II	TC
Wang Q	2017	China	107	24	2	57	24	ovarian cancer	III + IV vs I+II	TC
Zhu X	2018	China	112	41	25	29	17	ovarian cancer	III + IV vs I+II	TC
Zhu X	2019	China	112	43	26	27	16	ovarian cancer	III + IV vs I+II	TC
Zhang L	2019	China	124	45	16	28	35	ovarian cancer	III + IV vs I+II	TC
Xu M1	2016	China	112	50	12	29	21	ovarian cancer	III + IV vs I+II	TC
Henriksen JR	2020	Denmark	283	128	34	106	14	ovarian cancer	III + IV vs I+II	TIC
Sungu N	2019	Turkey.	127	15	21	7	51	Endometrial Cancer	II- IV vs I	TC
Sungu N	2019	Turkey.	127	21	51	1	21	Endometrial Cancer	II- IV vs I	TIC
Zhang S	2020	Japan	221	37	118	23	43	Endometrial Cancer	III + IV vs I+II	TC
Zhang S	2020	Japan	221	16	20	44	141	Endometrial Cancer	III + IV vs I+II	TIC
Kim J	2018	Korea	183	13	62	12	92	Endometrial Cancer	III + IV vs I+II	TIC
Engerud H	2020	Norway	700	65	342	44	238	Endometrial Cancer	III + IV vs I+II	TC
Tawadros AI	2018	Egypt	95	11	35	4	45	Endometrial Cancer	III + IV vs I+II	TC
Hamanishi J	2007	Japan	70	29	19	10	12	ovarian cancer	III + IV vs I+II	TC
Zhu J	2017	China	122	27	27	20	48	ovarian cancer	III + IV vs I+II	TC
Zhu J	2017	China	19	5	4	7	3	ovarian cancer	III + IV vs I+II	TC
Zhu J	2017	China	19	7	2	5	5	ovarian cancer	III + IV vs I+II	TC
Kim KH	2019	Korea	248	21	9	94	59	ovarian cancer	III + IV vs I+II	TIC
Kim KH	2019	Korea	248	10	3	105	65	ovarian cancer	III + IV vs I+II	TC
Alldredge J	2019	USA	35	2	17	2	14	ovarian cancer	III + IV vs I+II	TC
Alldredge J	2019	USA	10	3	6	0	1	Endometrial Cancer （Uterine）	III + IV vs I+II	TC
Alldredge J	2019	USA	35	0	12	5	18	ovarian cancer	III + IV vs I+II	TC+ TIC
Alldredge J	2019	USA	10	2	4	1	3	Endometrial Cancer （Uterine）	III + IV vs I+II	TC+ TIC
Li MJ	2017	China	113	9	4	87	13	ovarian cancer	III + IV vs I+II	TC
Li MJ	2017	China	92	6	14	25	50	ovarian cancer	III + IV vs I+II	TC
Xue CY	2020	China	77	31	3	30	13	ovarian cancer	III + IV vs I+II	TC
Webb	2016	Canada	195	35	77	33	61	ovarian cancer	III vs I+II	TC+ TIC
Webb	2016	Canada	195	1	7	0	22	ovarian cancer	III vs I+II	TC+ TIC
Webb	2016	Canada	195	1	29	5	90	ovarian cancer	III vs I+II	TC+ TIC
Webb	2016	Canada	195	0	21	8	100	ovarian cancer	III vs I+II	TC+ TIC
Vagios S	2019	Greece	101	17	28	22	34	Endometrial Cancer	III + IV vs I+II	TC
Jones TE	2019	USA	43	15	15	7	6	Endometrial Cancer	III + IV vs I+II	TC+ TIC
Crumley S	2019	USA	132	12	51	3	66	Endometrial Cancer	III + IV vs I+II	TC	3期以上对2期
Crumley S	2019	USA	132	3	18	3	66	Endometrial Cancer	III + IV vs I+II	TC	TC
Mo ZF	2016	China	75	4	9	9	53	Endometrial Cancer	II- IV vs I	TC
Mo ZF	2016	China	75	10	35	3	27	Endometrial Cancer	II- IV vs I	TIC

## Sheet: Infiltration depth 
study	year	country	no	nie	nieu	nce	nceu	Cancer	deep	Detection area
Wang S	2018	China	90	49	3	32	6	cervical cancer	≥1/2 vs <1/2	TC
Vagios S	2019	Greece	101	25	20	27	29	Endometrial Cancer	≥1/2 vs <1/2	TC
Zhang S	2020	Japan	221	47	108	34	32	Endometrial Cancer	≥1/2 vs <1/2	TC
Zhang S	2020	Japan	221	21	15	60	125	Endometrial Cancer	≥1/2 vs <1/2	TIC
Kim J	2018	Korea	183	24	48	20	82	Endometrial Cancer	≥1/2 vs <1/2	TIC
Engerud H	2020	Norway	700	151	254	107	174	Endometrial Cancer	≥1/2 vs <1/2	TC
Crumley S	2019	USA	132	23	28	7	37	Endometrial Cancer	≥1/2 vs <1/2	TC
Crumley S	2019	USA	132	8	10	7	37	Endometrial Cancer	≥1/2 vs <1/2	TC
Tawadros AI	2018	Egypt	95	18	28	15	34	Endometrial Cancer	≥1/2 vs <1/2	TC

## Sheet: Lymph nodes
study	year	country	no	nie	nieu	nce	nceu	Cancer	Detection area
Wang S	2018	China	90	33	19	12	26	cervical cancer	TC
Enwere EK	2017	Canada	120	9	51	11	49	cervical cancer	TC
Feng M	2018	China	219	15	56	36	112	cervical cancer	TC
Feng M	2018	China	219	7	15	44	153	cervical cancer	TIC
Kim M	2017	Korea	27	1	11	5	10	cervical cancer	TC
Iijima M	2020	Japan	33	5	10	8	10	cervical cancer	TC
Tsuchiya T	2020	Japan	104	27	48	9	20	cervical cancer	TC
Tsuchiya T	2020	Japan	104	13	31	23	37	cervical cancer	TIC
Kawachi A	2018	Japan	148	5	14	22	87	cervical cancer	TC
Loharamtaweethong K	2019	Thailand	153	26	77	4	16	cervical cancer	TC
Hamanishi J	2007	Japan	70	11	37	3	19	ovarian cancer	TC
Zhu X	2018	China	112	20	37	11	26	ovarian cancer	TC
Zhu X	2019	China	112	20	39	10	24	ovarian cancer	TC
Zhang L	2019	China	124	35	26	13	50	ovarian cancer	TC
Karim R	2009	USA	115	3	19	26	65	cervical cancer	TC
Vagios S	2019	Greece	101	13	32	18	38	Endometrial Cancer	TC
Crumley S	2019	USA	132	9	41	2	36	Endometrial Cancer	TC
Crumley S	2019	USA	132	3	14	2	36	Endometrial Cancer	TC
Crumley S	2019	USA	132	5	29	0	17	Endometrial Cancer	TC
Crumley S	2019	USA	132	2	9	0	17	Endometrial Cancer	TC
Tawadros AI	2018	Egypt	95	10	36	3	46	Endometrial Cancer	TC

## Sheet: Tumor size
study	year	country	no	nie	nieu	nce	nceu	Cancer	size	Detection area
Wang S	2018	China	90	31	21	22	16	cervical cancer	大于等于4对小于4厘米	TC
Feng M	2018	China	219	24	47	39	109	cervical cancer	大于等于4对小于4厘米	TC
Feng M	2018	China	219	4	18	59	138	cervical cancer	大于等于4对小于4厘米	TIC
Kawachi A	2018	Japan	148	2	17	34	76	cervical cancer	大于等于4对小于4厘米	TC
Loharamtaweethong K	2019	Thailand	153	81	22	12	8	cervical cancer	大于等于4对小于4厘米	TC
Karim R	2009	USA	115	9	11	33	55	cervical cancer	大于等于4对小于4厘米	TC

[truncated: 2 more sheets: grade, ORR]
